# Supplementary material for: Configurations of Adult Attachment, Indicators of Mental Health and Adverse Childhood Experiences in Women: A Cross-Sectional Study
Source: Int J Environ Res Public Health. 2021 Dec 19;18(24):13385. doi: 10.3390/ijerph182413385 (PMC8707459; doi:10.3390/ijerph182413385)
Supplement: Supplementary file 1 [file ijerph-18-13385-s001.zip]

Archive with 1 entries (1 files):
- ijerph-1486449-supplementary.pdf
